# Supplementary material for: Genome-Wide Characterization of the ANN Gene Family in Corydalis saxicola Bunting and the Role of CsANN1 in Dehydrocavidine Biosynthesis
Source: Plants (Basel). 2025 Jun 27;14(13):1974. doi: 10.3390/plants14131974 (PMC12252069; doi:10.3390/plants14131974)
Supplement: Supplementary file 1 [file plants-14-01974-s001.zip]

Archive with 6 entries (6 files):
- Figure S1.jpg
- Figure S2.jpg
- Figure S3.jpg
- Figure S4.jpg
- Figure S5.jpg
- LM-Supplemental Table.xlsx
