# Supplementary material for: Genome-Wide Characterization of the ANN Gene Family in Corydalis saxicola Bunting and the Role of CsANN1 in Dehydrocavidine Biosynthesis
Source: Plants (Basel). 2025 Jun 27;14(13):1974. doi: 10.3390/plants14131974 (PMC12252069; doi:10.3390/plants14131974)
Supplement: Supplementary file 1 [file plants-14-01974-s001.zip › LM-Supplemental Table.xlsx]

## Sheet: Information
Genome-Wide Characterization of the ANN Gene Family in Corydalis saxicoia Bunting and the Role of CsANN1 in Dehydrocavidine Biosynthesis
Han Liu 1,2,3, Jing Wang 1,2,3, Zhaodi Wen 1,2,4, Mei Qin 1,2,3, Ying Lu 1,2,4, Lirong Huang 1,2,3, Xialian Ou 1,2,3, Liang Kang 1,2,4, Cui Li 1,2,3, Ming Lei 1,2,3,* and Zhanjiang Zhang 1,2,3,5,*
1 Guangxi Key Laboratory of Medicinal Resources Protection and Genetic Improvement, Guangxi Botanical Garden of Medicinal Plants, Nanning 530023, China 2 National Center for TCM Inheritance and Innovation, Guangxi Botan-ical Garden of Medicinal Plants, Nanning 530023, China 3 Guangxi Engineering Research Center of TCM Resource Intelligent Creation, Guangxi Botanical Garden of Medicinal Plants, Na…

## Sheet: Table S1
Table S1. Identification and physicochemical analysis of CsANNs
Gene name	Accession number	Number of Amino Acid	Molecular Weight	Theoretical pI	Instability Index	Aliphatic Index	Grand Average of Hydropathicity
CsANN1	Csa01G003090.1	317	36015.8	5.54	34.83	92.93	-0.444
CsANN2	Csa02G023400.1	317	36702.3	9.01	57.03	91.99	-0.414
CsANN3	Csa06G012470.1	341	38246.2	9.1	37.75	84.13	-0.25
CsANN4	Csa06G012480.1	317	35484.8	9.01	35.59	83.5	-0.346
CsANN5	Csa07G019780.1	319	36393.6	5.35	31.4	86.52	-0.365
CsANN6	Csa07G019790.1	334	38674.6	5.53	48.79	83.56	-0.497
CsANN7	Csa08G001380.1	316	35990.7	5.65	37.15	95.06	-0.382
CsANN8	Csa08G008630.1	328	37154.7	9.4	40.47	92.2	-0.371
CsANN9	Csa08G008850.1	316	35927	6.22	43.37	96.68	-0.349

## Sheet: Table S2
Table S2. The cis-acting elements identified in CsANN promoters
Gene name	CRE	CRE start plot	CRE end plot	Function annotation
CsANN1	TGA-element	1450	1456	auxin-responsive element
CsANN1	Myc	1411	1418	jasmonic acid
CsANN1	Myc	1626	1633	jasmonic acid
CsANN2	TGA-element	154	160	auxin-responsive element
CsANN4	TGA-element	262	268	auxin-responsive element
CsANN5	TGA-element	631	637	auxin-responsive element
CsANN1	MYB	524	530	‌ involved in secondary metabolism regulation
CsANN1	MYB	576	582	‌ involved in secondary metabolism regulation
CsANN1	MYB	1143	1149	‌ involved in secondary metabolism regulation
CsANN6	TGA-element	1537	1543	auxin-responsive element
CsANN5	AT-rich element	190	200	binding site of AT-rich DNA binding protein (ATBP-1)
CsANN5	AT-rich element	278	288	binding site of AT-rich DNA binding protein (ATBP-1)
CsANN5	AT-rich element	423	434	binding site of AT-rich DNA binding protein (ATBP-1)
CsANN1	MYC	153	159	jasmonic acid
CsANN1	MYC	1282	1288	jasmonic acid
CsANN1	MYC	1516	1522	jasmonic acid
CsANN6	AT-rich element	1740	1751	binding site of AT-rich DNA binding protein (ATBP-1)
CsANN6	AT-rich element	1885	1895	binding site of AT-rich DNA binding protein (ATBP-1)
CsANN6	AT-rich element	1973	1983	binding site of AT-rich DNA binding protein (ATBP-1)
CsANN2	TC-rich repeats	1715	1724	cis-acting element involved in defense and stress responsiveness
CsANN7	TC-rich repeats	1562	1571	cis-acting element involved in defense and stress responsiveness
CsANN2	TATC-box	1178	1185	cis-acting element involved in gibberellin-responsiveness
CsANN8	TATC-box	1348	1355	cis-acting element involved in gibberellin-responsiveness
CsANN1	LTR	22	28	cis-acting element involved in low-temperature responsiveness
CsANN2	LTR	1261	1267	cis-acting element involved in low-temperature responsiveness
CsANN3	LTR	78	84	cis-acting element involved in low-temperature responsiveness
CsANN3	LTR	1747	1753	cis-acting element involved in low-temperature responsiveness
CsANN5	LTR	1604	1610	cis-acting element involved in low-temperature responsiveness
CsANN6	LTR	564	570	cis-acting element involved in low-temperature responsiveness
CsANN8	LTR	918	924	cis-acting element involved in low-temperature responsiveness
CsANN2	TCA-element	1719	1728	cis-acting element involved in salicylic acid responsiveness
CsANN5	TCA-element	1849	1858	cis-acting element involved in salicylic acid responsiveness
CsANN6	TCA-element	315	324	cis-acting element involved in salicylic acid responsiveness
CsANN8	TCA-element	1136	1145	cis-acting element involved in salicylic acid responsiveness
CsANN9	TCA-element	236	245	cis-acting element involved in salicylic acid responsiveness
CsANN1	ABRE	387	392	cis-acting element involved in the abscisic acid responsiveness
CsANN3	ABRE	899	904	cis-acting element involved in the abscisic acid responsiveness
CsANN3	ABRE	947	952	cis-acting element involved in the abscisic acid responsiveness
CsANN3	ABRE	1151	1156	cis-acting element involved in the abscisic acid responsiveness
CsANN4	ABRE	760	766	cis-acting element involved in the abscisic acid responsiveness
CsANN4	ABRE	761	766	cis-acting element involved in the abscisic acid responsiveness
CsANN9	ABRE	1144	1150	cis-acting element involved in the abscisic acid responsiveness
CsANN9	ABRE	1145	1150	cis-acting element involved in the abscisic acid responsiveness
CsANN9	ABRE	1686	1691	cis-acting element involved in the abscisic acid responsiveness
CsANN9	ABRE	1749	1755	cis-acting element involved in the abscisic acid responsiveness
CsANN9	ABRE	1750	1755	cis-acting element involved in the abscisic acid responsiveness
CsANN9	ABRE	1812	1818	cis-acting element involved in the abscisic acid responsiveness
CsANN9	ABRE	1813	1818	cis-acting element involved in the abscisic acid responsiveness
CsANN2	A-box	105	111	cis-acting regulatory element
CsANN5	A-box	1731	1737	cis-acting regulatory element
CsANN6	A-box	437	443	cis-acting regulatory element
CsANN1	ARE	157	163	cis-acting regulatory element essential for the anaerobic induction
CsANN1	ARE	506	512	cis-acting regulatory element essential for the anaerobic induction
CsANN1	ARE	1442	1448	cis-acting regulatory element essential for the anaerobic induction
CsANN1	ARE	1840	1846	cis-acting regulatory element essential for the anaerobic induction
CsANN1	ARE	1959	1965	cis-acting regulatory element essential for the anaerobic induction
CsANN2	ARE	1145	1151	cis-acting regulatory element essential for the anaerobic induction
CsANN2	ARE	1265	1271	cis-acting regulatory element essential for the anaerobic induction
CsANN3	ARE	732	738	cis-acting regulatory element essential for the anaerobic induction
CsANN3	ARE	855	861	cis-acting regulatory element essential for the anaerobic induction
CsANN3	ARE	1675	1681	cis-acting regulatory element essential for the anaerobic induction
CsANN4	ARE	421	427	cis-acting regulatory element essential for the anaerobic induction
CsANN4	ARE	787	793	cis-acting regulatory element essential for the anaerobic induction
CsANN4	ARE	935	941	cis-acting regulatory element essential for the anaerobic induction
CsANN4	ARE	1185	1191	cis-acting regulatory element essential for the anaerobic induction
CsANN4	ARE	1297	1303	cis-acting regulatory element essential for the anaerobic induction
CsANN5	ARE	574	580	cis-acting regulatory element essential for the anaerobic induction
CsANN5	ARE	989	995	cis-acting regulatory element essential for the anaerobic induction
CsANN5	ARE	1312	1318	cis-acting regulatory element essential for the anaerobic induction
CsANN5	ARE	1671	1677	cis-acting regulatory element essential for the anaerobic induction
CsANN6	ARE	497	503	cis-acting regulatory element essential for the anaerobic induction
CsANN6	ARE	856	862	cis-acting regulatory element essential for the anaerobic induction
CsANN6	ARE	1179	1185	cis-acting regulatory element essential for the anaerobic induction
CsANN6	ARE	1594	1600	cis-acting regulatory element essential for the anaerobic induction
CsANN8	ARE	463	469	cis-acting regulatory element essential for the anaerobic induction
CsANN8	ARE	883	889	cis-acting regulatory element essential for the anaerobic induction
CsANN8	ARE	1234	1240	cis-acting regulatory element essential for the anaerobic induction
CsANN8	ARE	1855	1861	cis-acting regulatory element essential for the anaerobic induction
CsANN9	ARE	667	673	cis-acting regulatory element essential for the anaerobic induction
CsANN9	ARE	992	998	cis-acting regulatory element essential for the anaerobic induction
CsANN3	circadian	1972	1981	cis-acting regulatory element involved in circadian control
CsANN4	circadian	584	593	cis-acting regulatory element involved in circadian control
CsANN1	G-Box	386	392	cis-acting regulatory element involved in light responsiveness
CsANN3	G-Box	947	953	cis-acting regulatory element involved in light responsiveness
CsANN3	G-box	899	905	cis-acting regulatory element involved in light responsiveness
CsANN3	G-box	1151	1157	cis-acting regulatory element involved in light responsiveness
CsANN4	G-box	13	19	cis-acting regulatory element involved in light responsiveness
CsANN4	G-box	760	766	cis-acting regulatory element involved in light responsiveness
CsANN4	G-Box	760	766	cis-acting regulatory element involved in light responsiveness
CsANN8	G-box	176	182	cis-acting regulatory element involved in light responsiveness
CsANN9	G-box	1144	1150	cis-acting regulatory element involved in light responsiveness
CsANN9	G-box	1685	1693	cis-acting regulatory element involved in light responsiveness
CsANN9	G-box	1686	1692	cis-acting regulatory element involved in light responsiveness
CsANN9	G-box	1748	1756	cis-acting regulatory element involved in light responsiveness
CsANN9	G-box	1749	1755	cis-acting regulatory element involved in light responsiveness
CsANN9	G-box	1811	1819	cis-acting regulatory element involved in light responsiveness
CsANN9	G-box	1812	1818	cis-acting regulatory element involved in light responsiveness
CsANN9	G-Box	1144	1150	cis-acting regulatory element involved in light responsiveness
CsANN9	G-Box	1749	1755	cis-acting regulatory element involved in light responsiveness
CsANN9	G-Box	1812	1818	cis-acting regulatory element involved in light responsiveness
CsANN5	RY-element	604	612	cis-acting regulatory element involved in seed-specific regulation
CsANN6	RY-element	1562	1570	cis-acting regulatory element involved in seed-specific regulation
CsANN1	TGACG-motif	598	603	cis-acting regulatory element involved in the MeJA-responsiveness
CsANN1	TGACG-motif	890	895	cis-acting regulatory element involved in the MeJA-responsiveness
CsANN1	TGACG-motif	1427	1432	cis-acting regulatory element involved in the MeJA-responsiveness
CsANN1	CGTCA-motif	598	603	cis-acting regulatory element involved in the MeJA-responsiveness
CsANN1	CGTCA-motif	890	895	cis-acting regulatory element involved in the MeJA-responsiveness
CsANN1	CGTCA-motif	1427	1432	cis-acting regulatory element involved in the MeJA-responsiveness
CsANN2	CGTCA-motif	58	63	cis-acting regulatory element involved in the MeJA-responsiveness
CsANN2	TGACG-motif	58	63	cis-acting regulatory element involved in the MeJA-responsiveness
CsANN4	CGTCA-motif	315	320	cis-acting regulatory element involved in the MeJA-responsiveness
CsANN4	CGTCA-motif	1576	1581	cis-acting regulatory element involved in the MeJA-responsiveness
CsANN4	CGTCA-motif	1582	1587	cis-acting regulatory element involved in the MeJA-responsiveness
CsANN4	TGACG-motif	315	320	cis-acting regulatory element involved in the MeJA-responsiveness
CsANN4	TGACG-motif	1576	1581	cis-acting regulatory element involved in the MeJA-responsiveness
CsANN4	TGACG-motif	1582	1587	cis-acting regulatory element involved in the MeJA-responsiveness
CsANN5	CGTCA-motif	210	215	cis-acting regulatory element involved in the MeJA-responsiveness
CsANN5	TGACG-motif	210	215	cis-acting regulatory element involved in the MeJA-responsiveness
CsANN6	TGACG-motif	1959	1964	cis-acting regulatory element involved in the MeJA-responsiveness
CsANN6	CGTCA-motif	1959	1964	cis-acting regulatory element involved in the MeJA-responsiveness
CsANN7	TGACG-motif	247	252	cis-acting regulatory element involved in the MeJA-responsiveness
CsANN7	TGACG-motif	335	340	cis-acting regulatory element involved in the MeJA-responsiveness
CsANN7	CGTCA-motif	247	252	cis-acting regulatory element involved in the MeJA-responsiveness
CsANN7	CGTCA-motif	335	340	cis-acting regulatory element involved in the MeJA-responsiveness
CsANN8	TGACG-motif	477	482	cis-acting regulatory element involved in the MeJA-responsiveness
CsANN8	CGTCA-motif	477	482	cis-acting regulatory element involved in the MeJA-responsiveness
CsANN9	CGTCA-motif	862	867	cis-acting regulatory element involved in the MeJA-responsiveness
CsANN9	CGTCA-motif	1780	1785	cis-acting regulatory element involved in the MeJA-responsiveness
CsANN9	TGACG-motif	862	867	cis-acting regulatory element involved in the MeJA-responsiveness
CsANN9	TGACG-motif	1780	1785	cis-acting regulatory element involved in the MeJA-responsiveness
CsANN8	O2-site	436	445	cis-acting regulatory element involved in zein metabolism regulation
CsANN9	O2-site	618	627	cis-acting regulatory element involved in zein metabolism regulation
CsANN2	CAT-box	997	1003	cis-acting regulatory element related to meristem expression
CsANN4	CAT-box	1163	1169	cis-acting regulatory element related to meristem expression
CsANN5	CAT-box	1186	1192	cis-acting regulatory element related to meristem expression
CsANN6	CAT-box	982	988	cis-acting regulatory element related to meristem expression
CsANN7	CAT-box	1540	1546	cis-acting regulatory element related to meristem expression
CsANN1	GCN4_motif	1782	1789	cis-regulatory element involved in endosperm expression
CsANN1	GCN4_motif	1900	1907	cis-regulatory element involved in endosperm expression
CsANN7	GCN4_motif	254	261	cis-regulatory element involved in endosperm expression
CsANN1	CAAT-box	118	123	common cis-acting element in promoter and enhancer regions
CsANN1	CAAT-box	153	158	common cis-acting element in promoter and enhancer regions
CsANN1	CAAT-box	282	287	common cis-acting element in promoter and enhancer regions
CsANN1	CAAT-box	509	514	common cis-acting element in promoter and enhancer regions
CsANN1	CAAT-box	722	727	common cis-acting element in promoter and enhancer regions
CsANN1	CAAT-box	887	892	common cis-acting element in promoter and enhancer regions
CsANN1	CAAT-box	1096	1101	common cis-acting element in promoter and enhancer regions
CsANN1	CAAT-box	1214	1219	common cis-acting element in promoter and enhancer regions
CsANN1	CAAT-box	1307	1312	common cis-acting element in promoter and enhancer regions
CsANN1	CAAT-box	1516	1521	common cis-acting element in promoter and enhancer regions
CsANN1	CAAT-box	1746	1751	common cis-acting element in promoter and enhancer regions
CsANN1	CAAT-box	1843	1848	common cis-acting element in promoter and enhancer regions
CsANN1	CAAT-box	1861	1866	common cis-acting element in promoter and enhancer regions
CsANN2	CAAT-box	70	75	common cis-acting element in promoter and enhancer regions
CsANN2	CAAT-box	175	183	common cis-acting element in promoter and enhancer regions
CsANN2	CAAT-box	177	182	common cis-acting element in promoter and enhancer regions
CsANN2	CAAT-box	341	346	common cis-acting element in promoter and enhancer regions
CsANN2	CAAT-box	420	425	common cis-acting element in promoter and enhancer regions
CsANN2	CAAT-box	664	669	common cis-acting element in promoter and enhancer regions
CsANN2	CAAT-box	682	687	common cis-acting element in promoter and enhancer regions
CsANN2	CAAT-box	705	710	common cis-acting element in promoter and enhancer regions
CsANN2	CAAT-box	766	771	common cis-acting element in promoter and enhancer regions
CsANN2	CAAT-box	812	817	common cis-acting element in promoter and enhancer regions
CsANN2	CAAT-box	968	975	common cis-acting element in promoter and enhancer regions
CsANN2	CAAT-box	975	982	common cis-acting element in promoter and enhancer regions
CsANN2	CAAT-box	1021	1026	common cis-acting element in promoter and enhancer regions
CsANN2	CAAT-box	1169	1174	common cis-acting element in promoter and enhancer regions
CsANN2	CAAT-box	1183	1188	common cis-acting element in promoter and enhancer regions
CsANN2	CAAT-box	1378	1383	common cis-acting element in promoter and enhancer regions
CsANN2	CAAT-box	1407	1412	common cis-acting element in promoter and enhancer regions
CsANN2	CAAT-box	1485	1490	common cis-acting element in promoter and enhancer regions
CsANN2	CAAT-box	1502	1507	common cis-acting element in promoter and enhancer regions
CsANN2	CAAT-box	1540	1545	common cis-acting element in promoter and enhancer regions
CsANN2	CAAT-box	1550	1555	common cis-acting element in promoter and enhancer regions
CsANN2	CAAT-box	1562	1567	common cis-acting element in promoter and enhancer regions
CsANN2	CAAT-box	1801	1806	common cis-acting element in promoter and enhancer regions
CsANN2	CAAT-box	1974	1979	common cis-acting element in promoter and enhancer regions
CsANN3	CAAT-box	284	289	common cis-acting element in promoter and enhancer regions
CsANN3	CAAT-box	381	386	common cis-acting element in promoter and enhancer regions
CsANN3	CAAT-box	419	424	common cis-acting element in promoter and enhancer regions
CsANN3	CAAT-box	470	475	common cis-acting element in promoter and enhancer regions
CsANN3	CAAT-box	538	543	common cis-acting element in promoter and enhancer regions
CsANN2	MYB	124	130	‌ involved in secondary metabolism regulation
CsANN2	MYB	559	565	‌ involved in secondary metabolism regulation
CsANN2	MYB	1876	1882	‌ involved in secondary metabolism regulation
CsANN2	MYB	1937	1943	‌ involved in secondary metabolism regulation
CsANN3	CAAT-box	816	821	common cis-acting element in promoter and enhancer regions
CsANN3	CAAT-box	962	967	common cis-acting element in promoter and enhancer regions
CsANN2	MYC	92	98	jasmonic acid
CsANN2	MYC	420	426	jasmonic acid
CsANN2	MYC	663	669	jasmonic acid
CsANN2	MYC	681	687	jasmonic acid
CsANN2	MYC	1141	1147	jasmonic acid
CsANN2	MYC	1183	1189	jasmonic acid
CsANN2	MYC	1562	1568	jasmonic acid
CsANN2	MYC	1800	1806	jasmonic acid
CsANN2	Myb	86	92	‌ involved in secondary metabolism regulation
CsANN2	Myb	973	979	‌ involved in secondary metabolism regulation
CsANN3	CAAT-box	985	990	common cis-acting element in promoter and enhancer regions
CsANN3	CAAT-box	1004	1009	common cis-acting element in promoter and enhancer regions
CsANN3	CAAT-box	1016	1021	common cis-acting element in promoter and enhancer regions
CsANN3	CAAT-box	1090	1095	common cis-acting element in promoter and enhancer regions
CsANN3	CAAT-box	1110	1117	common cis-acting element in promoter and enhancer regions
CsANN3	CAAT-box	1115	1120	common cis-acting element in promoter and enhancer regions
CsANN3	CAAT-box	1179	1184	common cis-acting element in promoter and enhancer regions
CsANN2	MYB-like sequence	124	130	‌ involved in secondary metabolism regulation
CsANN3	CAAT-box	1193	1198	common cis-acting element in promoter and enhancer regions
CsANN3	CAAT-box	1199	1204	common cis-acting element in promoter and enhancer regions
CsANN3	CAAT-box	1304	1309	common cis-acting element in promoter and enhancer regions
CsANN3	CAAT-box	1412	1417	common cis-acting element in promoter and enhancer regions
CsANN3	CAAT-box	1488	1493	common cis-acting element in promoter and enhancer regions
CsANN3	CAAT-box	1729	1734	common cis-acting element in promoter and enhancer regions
CsANN4	CAAT-box	271	276	common cis-acting element in promoter and enhancer regions
CsANN4	CAAT-box	533	538	common cis-acting element in promoter and enhancer regions
CsANN4	CAAT-box	552	557	common cis-acting element in promoter and enhancer regions
CsANN4	CAAT-box	881	886	common cis-acting element in promoter and enhancer regions
CsANN4	CAAT-box	922	927	common cis-acting element in promoter and enhancer regions
CsANN3	MYB	297	303	‌ involved in secondary metabolism regulation
CsANN3	MYB	1722	1728	‌ involved in secondary metabolism regulation
CsANN3	Myb	1846	1852	‌ involved in secondary metabolism regulation
CsANN3	MYC	537	543	jasmonic acid
CsANN3	MYC	816	822	jasmonic acid
CsANN3	MYC	914	920	jasmonic acid
CsANN3	MYC	1004	1010	jasmonic acid
CsANN3	MYC	1090	1096	jasmonic acid
CsANN3	MYC	1115	1121	jasmonic acid
CsANN3	MYC	1178	1184	jasmonic acid
CsANN4	CAAT-box	1076	1081	common cis-acting element in promoter and enhancer regions
CsANN4	CAAT-box	1141	1146	common cis-acting element in promoter and enhancer regions
CsANN4	CAAT-box	1414	1419	common cis-acting element in promoter and enhancer regions
CsANN4	CAAT-box	1479	1484	common cis-acting element in promoter and enhancer regions
CsANN4	CAAT-box	1485	1490	common cis-acting element in promoter and enhancer regions
CsANN4	CAAT-box	1594	1599	common cis-acting element in promoter and enhancer regions
CsANN4	CAAT-box	1686	1691	common cis-acting element in promoter and enhancer regions
CsANN4	CAAT-box	1915	1920	common cis-acting element in promoter and enhancer regions
CsANN5	CAAT-box	299	304	common cis-acting element in promoter and enhancer regions
CsANN5	CAAT-box	736	741	common cis-acting element in promoter and enhancer regions
CsANN5	CAAT-box	933	938	common cis-acting element in promoter and enhancer regions
CsANN5	CAAT-box	992	997	common cis-acting element in promoter and enhancer regions
CsANN5	CAAT-box	1002	1007	common cis-acting element in promoter and enhancer regions
CsANN5	CAAT-box	1081	1086	common cis-acting element in promoter and enhancer regions
CsANN5	CAAT-box	1623	1628	common cis-acting element in promoter and enhancer regions
CsANN5	CAAT-box	1796	1801	common cis-acting element in promoter and enhancer regions
CsANN6	CAAT-box	36	41	common cis-acting element in promoter and enhancer regions
CsANN6	CAAT-box	58	63	common cis-acting element in promoter and enhancer regions
CsANN6	CAAT-box	373	378	common cis-acting element in promoter and enhancer regions
CsANN6	CAAT-box	546	551	common cis-acting element in promoter and enhancer regions
CsANN6	CAAT-box	1088	1093	common cis-acting element in promoter and enhancer regions
CsANN6	CAAT-box	1167	1172	common cis-acting element in promoter and enhancer regions
CsANN6	CAAT-box	1177	1182	common cis-acting element in promoter and enhancer regions
CsANN6	CAAT-box	1236	1241	common cis-acting element in promoter and enhancer regions
CsANN6	CAAT-box	1433	1438	common cis-acting element in promoter and enhancer regions
CsANN6	CAAT-box	1870	1875	common cis-acting element in promoter and enhancer regions
CsANN7	CAAT-box	435	440	common cis-acting element in promoter and enhancer regions
CsANN7	CAAT-box	627	632	common cis-acting element in promoter and enhancer regions
CsANN7	CAAT-box	650	655	common cis-acting element in promoter and enhancer regions
CsANN7	CAAT-box	897	902	common cis-acting element in promoter and enhancer regions
CsANN7	CAAT-box	1090	1095	common cis-acting element in promoter and enhancer regions
CsANN7	CAAT-box	1093	1098	common cis-acting element in promoter and enhancer regions
CsANN7	CAAT-box	1099	1104	common cis-acting element in promoter and enhancer regions
CsANN7	CAAT-box	1197	1202	common cis-acting element in promoter and enhancer regions
CsANN7	CAAT-box	1258	1263	common cis-acting element in promoter and enhancer regions
CsANN7	CAAT-box	1441	1446	common cis-acting element in promoter and enhancer regions
CsANN7	CAAT-box	1487	1492	common cis-acting element in promoter and enhancer regions
CsANN7	CAAT-box	1490	1497	common cis-acting element in promoter and enhancer regions
CsANN7	CAAT-box	1803	1808	common cis-acting element in promoter and enhancer regions
CsANN8	CAAT-box	197	202	common cis-acting element in promoter and enhancer regions
CsANN8	CAAT-box	342	347	common cis-acting element in promoter and enhancer regions
CsANN8	CAAT-box	653	658	common cis-acting element in promoter and enhancer regions
CsANN3	Myb-binding site	297	303	‌ involved in secondary metabolism regulation
CsANN8	CAAT-box	1185	1190	common cis-acting element in promoter and enhancer regions
CsANN8	CAAT-box	1399	1404	common cis-acting element in promoter and enhancer regions
CsANN8	CAAT-box	1411	1416	common cis-acting element in promoter and enhancer regions
CsANN8	CAAT-box	1742	1747	common cis-acting element in promoter and enhancer regions
CsANN8	CAAT-box	1804	1809	common cis-acting element in promoter and enhancer regions
CsANN8	CAAT-box	1926	1931	common cis-acting element in promoter and enhancer regions
CsANN8	CAAT-box	1975	1980	common cis-acting element in promoter and enhancer regions
CsANN9	CAAT-box	221	226	common cis-acting element in promoter and enhancer regions
CsANN9	CAAT-box	408	413	common cis-acting element in promoter and enhancer regions
CsANN9	CAAT-box	426	431	common cis-acting element in promoter and enhancer regions
CsANN9	CAAT-box	453	458	common cis-acting element in promoter and enhancer regions
CsANN9	CAAT-box	484	489	common cis-acting element in promoter and enhancer regions
CsANN9	CAAT-box	657	662	common cis-acting element in promoter and enhancer regions
CsANN9	CAAT-box	995	1000	common cis-acting element in promoter and enhancer regions
CsANN9	CAAT-box	1037	1042	common cis-acting element in promoter and enhancer regions
CsANN9	CAAT-box	1255	1260	common cis-acting element in promoter and enhancer regions
CsANN9	CAAT-box	1415	1420	common cis-acting element in promoter and enhancer regions
CsANN9	CAAT-box	1570	1575	common cis-acting element in promoter and enhancer regions
CsANN9	CAAT-box	1884	1889	common cis-acting element in promoter and enhancer regions
CsANN9	CAAT-box	1903	1908	common cis-acting element in promoter and enhancer regions
CsANN1	TATA-box	2	9	core promoter element around -30 of transcription start
CsANN1	TATA-box	105	111	core promoter element around -30 of transcription start
CsANN1	TATA-box	106	110	core promoter element around -30 of transcription start
CsANN1	TATA-box	209	216	core promoter element around -30 of transcription start
CsANN1	TATA-box	210	216	core promoter element around -30 of transcription start
CsANN1	TATA-box	211	216	core promoter element around -30 of transcription start
CsANN1	TATA-box	212	216	core promoter element around -30 of transcription start
CsANN1	TATA-box	304	311	core promoter element around -30 of transcription start
CsANN1	TATA-box	305	311	core promoter element around -30 of transcription start
CsANN1	TATA-box	306	311	core promoter element around -30 of transcription start
CsANN1	TATA-box	307	311	core promoter element around -30 of transcription start
CsANN1	TATA-box	313	320	core promoter element around -30 of transcription start
CsANN1	TATA-box	564	573	core promoter element around -30 of transcription start
CsANN1	TATA-box	566	570	core promoter element around -30 of transcription start
CsANN1	TATA-box	662	670	core promoter element around -30 of transcription start
CsANN1	TATA-box	795	802	core promoter element around -30 of transcription start
CsANN1	TATA-box	814	822	core promoter element around -30 of transcription start
CsANN1	TATA-box	817	822	core promoter element around -30 of transcription start
CsANN1	TATA-box	818	822	core promoter element around -30 of transcription start
CsANN1	TATA-box	871	877	core promoter element around -30 of transcription start
CsANN1	TATA-box	872	877	core promoter element around -30 of transcription start
CsANN1	TATA-box	873	877	core promoter element around -30 of transcription start
CsANN1	TATA-box	1024	1028	core promoter element around -30 of transcription start
CsANN1	TATA-box	1156	1162	core promoter element around -30 of transcription start
CsANN1	TATA-box	1157	1164	core promoter element around -30 of transcription start
CsANN1	TATA-box	1158	1164	core promoter element around -30 of transcription start
CsANN1	TATA-box	1159	1165	core promoter element around -30 of transcription start
CsANN1	TATA-box	1160	1164	core promoter element around -30 of transcription start
CsANN1	TATA-box	1166	1172	core promoter element around -30 of transcription start
CsANN4	MYB	1000	1006	‌ involved in secondary metabolism regulation
CsANN4	MYB	1125	1131	‌ involved in secondary metabolism regulation
CsANN4	MYB	1302	1308	‌ involved in secondary metabolism regulation
CsANN4	MYB	1692	1698	‌ involved in secondary metabolism regulation
CsANN4	MYB	1742	1748	‌ involved in secondary metabolism regulation
CsANN1	TATA-box	1167	1172	core promoter element around -30 of transcription start
CsANN1	TATA-box	1168	1172	core promoter element around -30 of transcription start
CsANN1	TATA-box	1176	1182	core promoter element around -30 of transcription start
CsANN1	TATA-box	1177	1182	core promoter element around -30 of transcription start
CsANN4	Myb	1768	1774	‌ involved in secondary metabolism regulation
CsANN4	Myb	1812	1818	‌ involved in secondary metabolism regulation
CsANN4	Myb	1832	1838	‌ involved in secondary metabolism regulation
CsANN4	MYC	882	888	jasmonic acid
CsANN4	MYC	1347	1353	jasmonic acid
CsANN4	MYC	1479	1485	jasmonic acid
CsANN4	MYC	1485	1491	jasmonic acid
CsANN1	TATA-box	1178	1182	core promoter element around -30 of transcription start
CsANN4	MYB-like sequence	1000	1006	‌ involved in secondary metabolism regulation
CsANN1	TATA-box	1184	1192	core promoter element around -30 of transcription start
CsANN1	TATA-box	1236	1243	core promoter element around -30 of transcription start
CsANN1	TATA-box	1245	1251	core promoter element around -30 of transcription start
CsANN1	TATA-box	1246	1253	core promoter element around -30 of transcription start
CsANN1	TATA-box	1247	1253	core promoter element around -30 of transcription start
CsANN1	TATA-box	1248	1254	core promoter element around -30 of transcription start
CsANN1	TATA-box	1249	1253	core promoter element around -30 of transcription start
CsANN1	TATA-box	1254	1262	core promoter element around -30 of transcription start
CsANN1	TATA-box	1255	1262	core promoter element around -30 of transcription start
CsANN4	Myb-binding site	1125	1131	‌ involved in secondary metabolism regulation
CsANN1	TATA-box	1256	1262	core promoter element around -30 of transcription start
CsANN1	TATA-box	1257	1262	core promoter element around -30 of transcription start
CsANN1	TATA-box	1258	1262	core promoter element around -30 of transcription start
CsANN1	TATA-box	1286	1292	core promoter element around -30 of transcription start
CsANN1	TATA-box	1288	1292	core promoter element around -30 of transcription start
CsANN1	TATA-box	1314	1321	core promoter element around -30 of transcription start
CsANN1	TATA-box	1524	1530	core promoter element around -30 of transcription start
CsANN1	TATA-box	1526	1530	core promoter element around -30 of transcription start
CsANN1	TATA-box	1730	1736	core promoter element around -30 of transcription start
CsANN1	TATA-box	1731	1736	core promoter element around -30 of transcription start
CsANN1	TATA-box	1732	1736	core promoter element around -30 of transcription start
CsANN1	TATA-box	1891	1897	core promoter element around -30 of transcription start
CsANN1	TATA-box	1892	1897	core promoter element around -30 of transcription start
CsANN1	TATA-box	1893	1897	core promoter element around -30 of transcription start
CsANN2	TATA-box	187	195	core promoter element around -30 of transcription start
CsANN2	TATA-box	264	268	core promoter element around -30 of transcription start
CsANN2	TATA-box	313	318	core promoter element around -30 of transcription start
CsANN2	TATA-box	314	318	core promoter element around -30 of transcription start
CsANN2	TATA-box	386	392	core promoter element around -30 of transcription start
CsANN2	TATA-box	387	392	core promoter element around -30 of transcription start
CsANN2	TATA-box	388	392	core promoter element around -30 of transcription start
CsANN2	TATA-box	428	434	core promoter element around -30 of transcription start
CsANN2	TATA-box	429	433	core promoter element around -30 of transcription start
CsANN2	TATA-box	455	461	core promoter element around -30 of transcription start
CsANN2	TATA-box	456	461	core promoter element around -30 of transcription start
CsANN2	TATA-box	457	461	core promoter element around -30 of transcription start
CsANN2	TATA-box	529	533	core promoter element around -30 of transcription start
CsANN2	TATA-box	549	555	core promoter element around -30 of transcription start
CsANN2	TATA-box	550	554	core promoter element around -30 of transcription start
CsANN2	TATA-box	637	642	core promoter element around -30 of transcription start
CsANN2	TATA-box	638	642	core promoter element around -30 of transcription start
CsANN2	TATA-box	894	901	core promoter element around -30 of transcription start
CsANN2	TATA-box	895	901	core promoter element around -30 of transcription start
CsANN2	TATA-box	896	901	core promoter element around -30 of transcription start
CsANN2	TATA-box	897	901	core promoter element around -30 of transcription start
CsANN2	TATA-box	1247	1254	core promoter element around -30 of transcription start
CsANN2	TATA-box	1521	1525	core promoter element around -30 of transcription start
CsANN2	TATA-box	1611	1617	core promoter element around -30 of transcription start
CsANN2	TATA-box	1612	1616	core promoter element around -30 of transcription start
CsANN2	TATA-box	1624	1628	core promoter element around -30 of transcription start
CsANN2	TATA-box	1657	1665	core promoter element around -30 of transcription start
CsANN2	TATA-box	1697	1706	core promoter element around -30 of transcription start
CsANN2	TATA-box	1699	1703	core promoter element around -30 of transcription start
CsANN2	TATA-box	1835	1840	core promoter element around -30 of transcription start
CsANN2	TATA-box	1836	1840	core promoter element around -30 of transcription start
CsANN2	TATA-box	1894	1898	core promoter element around -30 of transcription start
CsANN2	TATA-box	1941	1947	core promoter element around -30 of transcription start
CsANN2	TATA-box	1943	1949	core promoter element around -30 of transcription start
CsANN2	TATA-box	1944	1950	core promoter element around -30 of transcription start
CsANN2	TATA-box	1945	1951	core promoter element around -30 of transcription start
CsANN2	TATA-box	1946	1952	core promoter element around -30 of transcription start
CsANN2	TATA-box	1947	1953	core promoter element around -30 of transcription start
CsANN2	TATA-box	1948	1954	core promoter element around -30 of transcription start
CsANN2	TATA-box	1949	1955	core promoter element around -30 of transcription start
CsANN2	TATA-box	1950	1956	core promoter element around -30 of transcription start
CsANN2	TATA-box	1951	1957	core promoter element around -30 of transcription start
CsANN2	TATA-box	1952	1958	core promoter element around -30 of transcription start
CsANN2	TATA-box	1953	1959	core promoter element around -30 of transcription start
CsANN2	TATA-box	1955	1959	core promoter element around -30 of transcription start
CsANN3	TATA-box	95	100	core promoter element around -30 of transcription start
CsANN3	TATA-box	96	100	core promoter element around -30 of transcription start
CsANN3	TATA-box	310	317	core promoter element around -30 of transcription start
CsANN3	TATA-box	427	433	core promoter element around -30 of transcription start
CsANN3	TATA-box	429	433	core promoter element around -30 of transcription start
CsANN3	TATA-box	664	670	core promoter element around -30 of transcription start
CsANN3	TATA-box	666	670	core promoter element around -30 of transcription start
CsANN3	TATA-box	746	752	core promoter element around -30 of transcription start
CsANN3	TATA-box	747	751	core promoter element around -30 of transcription start
CsANN3	TATA-box	778	782	core promoter element around -30 of transcription start
CsANN3	TATA-box	1067	1073	core promoter element around -30 of transcription start
CsANN3	TATA-box	1068	1072	core promoter element around -30 of transcription start
CsANN3	TATA-box	1698	1704	core promoter element around -30 of transcription start
CsANN3	TATA-box	1699	1705	core promoter element around -30 of transcription start
CsANN3	TATA-box	1701	1705	core promoter element around -30 of transcription start
CsANN4	TATA-box	4	8	core promoter element around -30 of transcription start
CsANN4	TATA-box	26	33	core promoter element around -30 of transcription start
CsANN4	TATA-box	76	82	core promoter element around -30 of transcription start
CsANN4	TATA-box	77	81	core promoter element around -30 of transcription start
CsANN4	TATA-box	101	108	core promoter element around -30 of transcription start
CsANN4	TATA-box	604	610	core promoter element around -30 of transcription start
CsANN4	TATA-box	605	610	core promoter element around -30 of transcription start
CsANN4	TATA-box	606	610	core promoter element around -30 of transcription start
CsANN4	TATA-box	656	663	core promoter element around -30 of transcription start
CsANN4	TATA-box	835	840	core promoter element around -30 of transcription start
CsANN4	TATA-box	836	840	core promoter element around -30 of transcription start
CsANN4	TATA-box	1210	1214	core promoter element around -30 of transcription start
CsANN4	TATA-box	1432	1438	core promoter element around -30 of transcription start
CsANN5	Myb	771	777	‌ involved in secondary metabolism regulation
CsANN5	Myb	1594	1600	‌ involved in secondary metabolism regulation
CsANN5	MYC	299	305	jasmonic acid
CsANN5	MYC	602	608	jasmonic acid
CsANN5	MYC	1108	1114	jasmonic acid
CsANN5	MYC	1366	1372	jasmonic acid
CsANN4	TATA-box	1433	1437	core promoter element around -30 of transcription start
CsANN5	MYB	1297	1303	‌ involved in secondary metabolism regulation
CsANN5	MYB	1648	1654	‌ involved in secondary metabolism regulation
CsANN4	TATA-box	1884	1892	core promoter element around -30 of transcription start
CsANN5	TATA-box	29	33	core promoter element around -30 of transcription start
CsANN5	TATA-box	182	191	core promoter element around -30 of transcription start
CsANN5	MYB-like sequence	1297	1303	‌ involved in secondary metabolism regulation
CsANN5	MYB-like sequence	1648	1654	‌ involved in secondary metabolism regulation
CsANN5	TATA-box	183	189	core promoter element around -30 of transcription start
CsANN5	TATA-box	184	191	core promoter element around -30 of transcription start
CsANN5	TATA-box	185	191	core promoter element around -30 of transcription start
CsANN5	TATA-box	186	192	core promoter element around -30 of transcription start
CsANN5	TATA-box	187	193	core promoter element around -30 of transcription start
CsANN5	TATA-box	189	193	core promoter element around -30 of transcription start
CsANN5	TATA-box	216	223	core promoter element around -30 of transcription start
CsANN5	TATA-box	217	223	core promoter element around -30 of transcription start
CsANN5	TATA-box	218	223	core promoter element around -30 of transcription start
CsANN6	Myb-binding site	8	14	‌ involved in secondary metabolism regulation
CsANN5	TATA-box	219	223	core promoter element around -30 of transcription start
CsANN5	TATA-box	479	485	core promoter element around -30 of transcription start
CsANN5	TATA-box	480	484	core promoter element around -30 of transcription start
CsANN5	TATA-box	521	527	core promoter element around -30 of transcription start
CsANN6	MYB-like sequence	520	526	‌ involved in secondary metabolism regulation
CsANN6	MYB-like sequence	871	877	‌ involved in secondary metabolism regulation
CsANN5	TATA-box	522	528	core promoter element around -30 of transcription start
CsANN5	TATA-box	523	529	core promoter element around -30 of transcription start
CsANN5	TATA-box	524	528	core promoter element around -30 of transcription start
CsANN5	TATA-box	564	571	core promoter element around -30 of transcription start
CsANN5	TATA-box	565	571	core promoter element around -30 of transcription start
CsANN5	TATA-box	566	571	core promoter element around -30 of transcription start
CsANN5	TATA-box	567	571	core promoter element around -30 of transcription start
CsANN5	TATA-box	724	731	core promoter element around -30 of transcription start
CsANN5	TATA-box	739	745	core promoter element around -30 of transcription start
CsANN5	TATA-box	740	744	core promoter element around -30 of transcription start
CsANN6	MYB	8	14	‌ involved in secondary metabolism regulation
CsANN6	MYB	520	526	‌ involved in secondary metabolism regulation
CsANN6	MYB	871	877	‌ involved in secondary metabolism regulation
CsANN5	TATA-box	799	807	core promoter element around -30 of transcription start
CsANN6	MYC	802	808	jasmonic acid
CsANN6	MYC	1060	1066	jasmonic acid
CsANN6	MYC	1566	1572	jasmonic acid
CsANN6	MYC	1869	1875	jasmonic acid
CsANN5	TATA-box	800	807	core promoter element around -30 of transcription start
CsANN6	Myb	574	580	‌ involved in secondary metabolism regulation
CsANN6	Myb	1397	1403	‌ involved in secondary metabolism regulation
CsANN5	TATA-box	801	807	core promoter element around -30 of transcription start
CsANN5	TATA-box	802	807	core promoter element around -30 of transcription start
CsANN5	TATA-box	803	807	core promoter element around -30 of transcription start
CsANN5	TATA-box	825	831	core promoter element around -30 of transcription start
CsANN5	TATA-box	827	833	core promoter element around -30 of transcription start
CsANN5	TATA-box	828	834	core promoter element around -30 of transcription start
CsANN5	TATA-box	829	833	core promoter element around -30 of transcription start
CsANN5	TATA-box	889	895	core promoter element around -30 of transcription start
CsANN5	TATA-box	890	894	core promoter element around -30 of transcription start
CsANN5	TATA-box	894	901	core promoter element around -30 of transcription start
CsANN5	TATA-box	895	901	core promoter element around -30 of transcription start
CsANN5	TATA-box	896	901	core promoter element around -30 of transcription start
CsANN5	TATA-box	897	901	core promoter element around -30 of transcription start
CsANN5	TATA-box	996	1003	core promoter element around -30 of transcription start
CsANN5	TATA-box	1051	1058	core promoter element around -30 of transcription start
CsANN5	TATA-box	1052	1058	core promoter element around -30 of transcription start
CsANN5	TATA-box	1053	1058	core promoter element around -30 of transcription start
CsANN5	TATA-box	1054	1058	core promoter element around -30 of transcription start
CsANN5	TATA-box	1210	1214	core promoter element around -30 of transcription start
CsANN5	TATA-box	1236	1245	core promoter element around -30 of transcription start
CsANN5	TATA-box	1284	1290	core promoter element around -30 of transcription start
CsANN5	TATA-box	1285	1289	core promoter element around -30 of transcription start
CsANN5	TATA-box	1397	1401	core promoter element around -30 of transcription start
CsANN5	TATA-box	1426	1432	core promoter element around -30 of transcription start
CsANN5	TATA-box	1427	1433	core promoter element around -30 of transcription start
CsANN5	TATA-box	1428	1434	core promoter element around -30 of transcription start
CsANN5	TATA-box	1429	1433	core promoter element around -30 of transcription start
CsANN5	TATA-box	1449	1458	core promoter element around -30 of transcription start
CsANN5	TATA-box	1451	1457	core promoter element around -30 of transcription start
CsANN5	TATA-box	1452	1457	core promoter element around -30 of transcription start
CsANN5	TATA-box	1453	1457	core promoter element around -30 of transcription start
CsANN5	TATA-box	1508	1512	core promoter element around -30 of transcription start
CsANN5	TATA-box	1610	1617	core promoter element around -30 of transcription start
CsANN5	TATA-box	1683	1691	core promoter element around -30 of transcription start
CsANN6	TATA-box	483	491	core promoter element around -30 of transcription start
CsANN6	TATA-box	557	564	core promoter element around -30 of transcription start
CsANN6	TATA-box	662	666	core promoter element around -30 of transcription start
CsANN6	TATA-box	715	724	core promoter element around -30 of transcription start
CsANN6	TATA-box	717	721	core promoter element around -30 of transcription start
CsANN6	TATA-box	737	745	core promoter element around -30 of transcription start
CsANN6	TATA-box	740	747	core promoter element around -30 of transcription start
CsANN6	TATA-box	741	747	core promoter element around -30 of transcription start
CsANN6	TATA-box	742	748	core promoter element around -30 of transcription start
CsANN6	TATA-box	743	747	core promoter element around -30 of transcription start
CsANN6	TATA-box	771	777	core promoter element around -30 of transcription start
CsANN6	TATA-box	773	777	core promoter element around -30 of transcription start
CsANN6	TATA-box	884	890	core promoter element around -30 of transcription start
CsANN6	TATA-box	885	889	core promoter element around -30 of transcription start
CsANN6	TATA-box	928	937	core promoter element around -30 of transcription start
CsANN6	TATA-box	960	964	core promoter element around -30 of transcription start
CsANN6	TATA-box	1114	1120	core promoter element around -30 of transcription start
CsANN6	TATA-box	1116	1120	core promoter element around -30 of transcription start
CsANN6	TATA-box	1171	1178	core promoter element around -30 of transcription start
CsANN6	TATA-box	1273	1277	core promoter element around -30 of transcription start
CsANN6	TATA-box	1278	1284	core promoter element around -30 of transcription start
CsANN6	TATA-box	1279	1284	core promoter element around -30 of transcription start
CsANN6	TATA-box	1280	1284	core promoter element around -30 of transcription start
CsANN6	TATA-box	1340	1346	core promoter element around -30 of transcription start
CsANN6	TATA-box	1341	1347	core promoter element around -30 of transcription start
CsANN6	TATA-box	1343	1347	core promoter element around -30 of transcription start
CsANN6	TATA-box	1365	1371	core promoter element around -30 of transcription start
CsANN6	TATA-box	1366	1371	core promoter element around -30 of transcription start
CsANN6	TATA-box	1367	1371	core promoter element around -30 of transcription start
CsANN6	TATA-box	1429	1435	core promoter element around -30 of transcription start
CsANN6	TATA-box	1430	1434	core promoter element around -30 of transcription start
CsANN6	TATA-box	1443	1450	core promoter element around -30 of transcription start
CsANN6	TATA-box	1600	1607	core promoter element around -30 of transcription start
CsANN6	TATA-box	1601	1607	core promoter element around -30 of transcription start
CsANN6	TATA-box	1602	1607	core promoter element around -30 of transcription start
CsANN6	TATA-box	1603	1607	core promoter element around -30 of transcription start
CsANN6	TATA-box	1645	1652	core promoter element around -30 of transcription start
CsANN7	MYB-like sequence	1	7	‌ involved in secondary metabolism regulation
CsANN6	TATA-box	1646	1652	core promoter element around -30 of transcription start
CsANN6	TATA-box	1647	1653	core promoter element around -30 of transcription start
CsANN7	MYB recognition site	852	858	‌ involved in secondary metabolism regulation
CsANN6	TATA-box	1648	1652	core promoter element around -30 of transcription start
CsANN6	TATA-box	1689	1695	core promoter element around -30 of transcription start
CsANN6	TATA-box	1690	1694	core promoter element around -30 of transcription start
CsANN6	TATA-box	1948	1955	core promoter element around -30 of transcription start
CsANN6	TATA-box	1949	1955	core promoter element around -30 of transcription start
CsANN6	TATA-box	1950	1955	core promoter element around -30 of transcription start
CsANN6	TATA-box	1951	1955	core promoter element around -30 of transcription start
CsANN6	TATA-box	1981	1987	core promoter element around -30 of transcription start
CsANN6	TATA-box	1982	1988	core promoter element around -30 of transcription start
CsANN6	TATA-box	1983	1989	core promoter element around -30 of transcription start
CsANN6	TATA-box	1984	1990	core promoter element around -30 of transcription start
CsANN6	TATA-box	1985	1989	core promoter element around -30 of transcription start
CsANN7	TATA-box	145	151	core promoter element around -30 of transcription start
CsANN7	TATA-box	146	150	core promoter element around -30 of transcription start
CsANN7	TATA-box	365	370	core promoter element around -30 of transcription start
CsANN7	TATA-box	366	370	core promoter element around -30 of transcription start
CsANN7	TATA-box	392	399	core promoter element around -30 of transcription start
CsANN7	TATA-box	429	433	core promoter element around -30 of transcription start
CsANN7	TATA-box	501	505	core promoter element around -30 of transcription start
CsANN7	TATA-box	700	708	core promoter element around -30 of transcription start
CsANN7	TATA-box	821	827	core promoter element around -30 of transcription start
CsANN7	TATA-box	823	827	core promoter element around -30 of transcription start
CsANN7	TATA-box	892	898	core promoter element around -30 of transcription start
CsANN7	TATA-box	894	898	core promoter element around -30 of transcription start
CsANN7	TATA-box	1012	1018	core promoter element around -30 of transcription start
CsANN7	TATA-box	1013	1018	core promoter element around -30 of transcription start
CsANN7	TATA-box	1014	1018	core promoter element around -30 of transcription start
CsANN7	TATA-box	1126	1132	core promoter element around -30 of transcription start
CsANN7	TATA-box	1127	1132	core promoter element around -30 of transcription start
CsANN7	TATA-box	1128	1132	core promoter element around -30 of transcription start
CsANN7	TATA-box	1143	1151	core promoter element around -30 of transcription start
CsANN7	TATA-box	1167	1173	core promoter element around -30 of transcription start
CsANN7	TATA-box	1168	1173	core promoter element around -30 of transcription start
CsANN7	TATA-box	1169	1173	core promoter element around -30 of transcription start
CsANN7	TATA-box	1379	1383	core promoter element around -30 of transcription start
CsANN7	TATA-box	1731	1740	core promoter element around -30 of transcription start
CsANN7	TATA-box	1734	1739	core promoter element around -30 of transcription start
CsANN7	TATA-box	1735	1739	core promoter element around -30 of transcription start
CsANN7	TATA-box	1807	1811	core promoter element around -30 of transcription start
CsANN7	TATA-box	1865	1872	core promoter element around -30 of transcription start
CsANN7	TATA-box	1866	1872	core promoter element around -30 of transcription start
CsANN7	TATA-box	1867	1873	core promoter element around -30 of transcription start
CsANN7	TATA-box	1868	1872	core promoter element around -30 of transcription start
CsANN8	TATA-box	17	25	core promoter element around -30 of transcription start
CsANN8	TATA-box	48	55	core promoter element around -30 of transcription start
CsANN8	TATA-box	49	55	core promoter element around -30 of transcription start
CsANN8	TATA-box	50	55	core promoter element around -30 of transcription start
CsANN8	TATA-box	51	55	core promoter element around -30 of transcription start
CsANN8	TATA-box	88	97	core promoter element around -30 of transcription start
CsANN8	TATA-box	89	94	core promoter element around -30 of transcription start
CsANN7	MYC	435	441	jasmonic acid
CsANN7	MYC	1039	1045	jasmonic acid
CsANN7	MYC	1257	1263	jasmonic acid
CsANN7	MYC	1439	1445	jasmonic acid
CsANN7	MYC	1486	1492	jasmonic acid
CsANN7	MYC	1591	1597	jasmonic acid
CsANN8	TATA-box	90	94	core promoter element around -30 of transcription start
CsANN7	Myb	187	193	‌ involved in secondary metabolism regulation
CsANN7	Myb	1901	1907	‌ involved in secondary metabolism regulation
CsANN7	MYB	1	7	‌ involved in secondary metabolism regulation
CsANN7	MYB	653	659	‌ involved in secondary metabolism regulation
CsANN7	MYB	1231	1237	‌ involved in secondary metabolism regulation
CsANN8	TATA-box	107	115	core promoter element around -30 of transcription start
CsANN8	TATA-box	155	159	core promoter element around -30 of transcription start
CsANN8	TATA-box	166	173	core promoter element around -30 of transcription start
CsANN8	MYB-like sequence	665	671	‌ involved in secondary metabolism regulation
CsANN8	TATA-box	221	225	core promoter element around -30 of transcription start
CsANN8	Myc	1484	1491	jasmonic acid
CsANN8	TATA-box	251	257	core promoter element around -30 of transcription start
CsANN8	TATA-box	252	256	core promoter element around -30 of transcription start
CsANN8	TATA-box	297	302	core promoter element around -30 of transcription start
CsANN8	Myb-binding site	1734	1740	‌ involved in secondary metabolism regulation
CsANN8	Myb-binding site	1969	1975	‌ involved in secondary metabolism regulation
CsANN8	TATA-box	298	302	core promoter element around -30 of transcription start
CsANN8	TATA-box	307	313	core promoter element around -30 of transcription start
CsANN8	TATA-box	308	313	core promoter element around -30 of transcription start
CsANN8	TATA-box	309	313	core promoter element around -30 of transcription start
CsANN8	TATA-box	632	639	core promoter element around -30 of transcription start
CsANN8	TATA-box	633	639	core promoter element around -30 of transcription start
CsANN8	TATA-box	634	639	core promoter element around -30 of transcription start
CsANN8	TATA-box	635	639	core promoter element around -30 of transcription start
CsANN8	TATA-box	727	735	core promoter element around -30 of transcription start
CsANN8	TATA-box	1033	1040	core promoter element around -30 of transcription start
CsANN8	TATA-box	1034	1040	core promoter element around -30 of transcription start
CsANN8	TATA-box	1035	1040	core promoter element around -30 of transcription start
CsANN8	TATA-box	1036	1040	core promoter element around -30 of transcription start
CsANN8	TATA-box	1468	1472	core promoter element around -30 of transcription start
CsANN8	TATA-box	1491	1498	core promoter element around -30 of transcription start
CsANN8	TATA-box	1492	1498	core promoter element around -30 of transcription start
CsANN8	TATA-box	1493	1500	core promoter element around -30 of transcription start
CsANN8	TATA-box	1494	1500	core promoter element around -30 of transcription start
CsANN8	TATA-box	1495	1501	core promoter element around -30 of transcription start
CsANN8	TATA-box	1496	1502	core promoter element around -30 of transcription start
CsANN8	TATA-box	1497	1503	core promoter element around -30 of transcription start
CsANN8	TATA-box	1498	1502	core promoter element around -30 of transcription start
CsANN8	TATA-box	1655	1663	core promoter element around -30 of transcription start
CsANN8	TATA-box	1673	1679	core promoter element around -30 of transcription start
CsANN8	TATA-box	1675	1679	core promoter element around -30 of transcription start
CsANN8	TATA-box	1873	1879	core promoter element around -30 of transcription start
CsANN8	TATA-box	1874	1880	core promoter element around -30 of transcription start
CsANN8	TATA-box	1875	1879	core promoter element around -30 of transcription start
CsANN8	TATA-box	1911	1915	core promoter element around -30 of transcription start
CsANN8	TATA-box	1988	1992	core promoter element around -30 of transcription start
CsANN9	TATA-box	22	26	core promoter element around -30 of transcription start
CsANN9	TATA-box	272	278	core promoter element around -30 of transcription start
CsANN9	TATA-box	273	278	core promoter element around -30 of transcription start
CsANN9	TATA-box	274	278	core promoter element around -30 of transcription start
CsANN9	TATA-box	278	284	core promoter element around -30 of transcription start
CsANN9	TATA-box	279	283	core promoter element around -30 of transcription start
CsANN9	TATA-box	646	650	core promoter element around -30 of transcription start
CsANN9	TATA-box	677	681	core promoter element around -30 of transcription start
CsANN9	TATA-box	739	746	core promoter element around -30 of transcription start
CsANN9	TATA-box	740	746	core promoter element around -30 of transcription start
CsANN9	TATA-box	741	746	core promoter element around -30 of transcription start
CsANN9	TATA-box	742	746	core promoter element around -30 of transcription start
CsANN9	TATA-box	771	777	core promoter element around -30 of transcription start
CsANN9	TATA-box	772	776	core promoter element around -30 of transcription start
CsANN9	TATA-box	913	919	core promoter element around -30 of transcription start
CsANN9	TATA-box	914	919	core promoter element around -30 of transcription start
CsANN9	TATA-box	915	919	core promoter element around -30 of transcription start
CsANN9	TATA-box	1087	1094	core promoter element around -30 of transcription start
CsANN9	TATA-box	1088	1094	core promoter element around -30 of transcription start
CsANN9	TATA-box	1089	1094	core promoter element around -30 of transcription start
CsANN9	TATA-box	1090	1094	core promoter element around -30 of transcription start
CsANN9	TATA-box	1165	1171	core promoter element around -30 of transcription start
CsANN9	TATA-box	1166	1170	core promoter element around -30 of transcription start
CsANN9	TATA-box	1302	1310	core promoter element around -30 of transcription start
CsANN9	TATA-box	1303	1310	core promoter element around -30 of transcription start
CsANN9	TATA-box	1304	1310	core promoter element around -30 of transcription start
CsANN9	TATA-box	1305	1310	core promoter element around -30 of transcription start
CsANN9	TATA-box	1306	1310	core promoter element around -30 of transcription start
CsANN9	TATA-box	1317	1323	core promoter element around -30 of transcription start
CsANN9	TATA-box	1318	1325	core promoter element around -30 of transcription start
CsANN9	TATA-box	1319	1325	core promoter element around -30 of transcription start
CsANN9	TATA-box	1320	1326	core promoter element around -30 of transcription start
CsANN9	TATA-box	1321	1325	core promoter element around -30 of transcription start
CsANN9	TATA-box	1431	1437	core promoter element around -30 of transcription start
CsANN9	TATA-box	1432	1436	core promoter element around -30 of transcription start
CsANN9	TATA-box	1498	1504	core promoter element around -30 of transcription start
CsANN9	TATA-box	1499	1504	core promoter element around -30 of transcription start
CsANN9	TATA-box	1500	1504	core promoter element around -30 of transcription start
CsANN9	TATA-box	1517	1525	core promoter element around -30 of transcription start
CsANN9	TATA-box	1695	1699	core promoter element around -30 of transcription start
CsANN9	AT-rich sequence	1083	1092	element for maximal elicitor-mediated activation (2copies)
CsANN8	HD-Zip 1	605	613.5	element involved in differentiation of the palisade mesophyll cells
CsANN4	P-box	802	809	gibberellin-responsive element
CsANN8	MYB	665	671	‌ involved in secondary metabolism regulation
CsANN8	MYB	1187	1193	‌ involved in secondary metabolism regulation
CsANN8	MYB	1697	1703	‌ involved in secondary metabolism regulation
CsANN8	MYB	1734	1740	‌ involved in secondary metabolism regulation
CsANN8	MYB	1969	1975	‌ involved in secondary metabolism regulation
CsANN4	P-box	1672	1679	gibberellin-responsive element
CsANN8	MYC	536	542	jasmonic acid
CsANN8	MYC	652	658	jasmonic acid
CsANN8	MYC	1183	1189	jasmonic acid
CsANN8	GARE-motif	1969	1976	gibberellin-responsive element
CsANN9	P-box	556	563	gibberellin-responsive element
CsANN9	GARE-motif	1183	1190	gibberellin-responsive element
CsANN9	GARE-motif	1979	1986	gibberellin-responsive element
CsANN5	AACA_motif	308	319	involved in endosperm-specific negative expression
CsANN6	AACA_motif	1854	1865	involved in endosperm-specific negative expression
CsANN2	GT1-motif	125	131	light responsive element
CsANN2	GT1-motif	572	579	light responsive element
CsANN4	GT1-motif	233	239	light responsive element
CsANN4	GT1-motif	997	1003	light responsive element
CsANN4	GT1-motif	999	1005	light responsive element
CsANN5	GT1-motif	447	453	light responsive element
CsANN5	GT1-motif	730	737	light responsive element
CsANN5	GT1-motif	731	737	light responsive element
CsANN6	GT1-motif	1437	1444	light responsive element
CsANN6	GT1-motif	1721	1727	light responsive element
CsANN8	AAAC-motif	1412	1423	light responsive element
CsANN8	GT1-motif	664	670	light responsive element
CsANN9	GT1-motif	810	816	light responsive element
CsANN2	MBS	973	979	MYB binding site involved in drought-inducibility
CsANN3	MBS	1846	1852	MYB binding site involved in drought-inducibility
CsANN4	MBS	1768	1774	MYB binding site involved in drought-inducibility
CsANN5	MBS	771	777	MYB binding site involved in drought-inducibility
CsANN6	MBS	1397	1403	MYB binding site involved in drought-inducibility
CsANN7	MBS	1901	1907	MYB binding site involved in drought-inducibility
CsANN8	MBSI	665	675.5	MYB binding site involved in flavonoid biosynthetic genes regulation
CsANN2	MRE	713	720	MYB binding site involved in light responsiveness
CsANN2	MRE	720	727	MYB binding site involved in light responsiveness
CsANN7	CCAAT-box	852	858	MYBHv1 binding site
CsANN1	Box 4	605	611	part of a conserved DNA module involved in light responsiveness
CsANN1	Box 4	1261	1267	part of a conserved DNA module involved in light responsiveness
CsANN1	Box 4	1377	1383	part of a conserved DNA module involved in light responsiveness
CsANN1	Box 4	1857	1863	part of a conserved DNA module involved in light responsiveness
CsANN1	ATCT-motif	284	293	part of a conserved DNA module involved in light responsiveness
CsANN1	ATCT-motif	585	594	part of a conserved DNA module involved in light responsiveness
CsANN2	Box 4	489	495	part of a conserved DNA module involved in light responsiveness
CsANN3	Box 4	1408	1414	part of a conserved DNA module involved in light responsiveness
CsANN4	Box 4	1428	1434	part of a conserved DNA module involved in light responsiveness
CsANN5	Box 4	316	322	part of a conserved DNA module involved in light responsiveness
CsANN5	Box 4	340	346	part of a conserved DNA module involved in light responsiveness
CsANN5	Box 4	483	489	part of a conserved DNA module involved in light responsiveness
CsANN5	Box 4	560	566	part of a conserved DNA module involved in light responsiveness
CsANN5	Box 4	1931	1937	part of a conserved DNA module involved in light responsiveness
CsANN6	Box 4	237	243	part of a conserved DNA module involved in light responsiveness
CsANN6	Box 4	1608	1614	part of a conserved DNA module involved in light responsiveness
CsANN6	Box 4	1685	1691	part of a conserved DNA module involved in light responsiveness
CsANN6	Box 4	1828	1834	part of a conserved DNA module involved in light responsiveness
CsANN6	Box 4	1852	1858	part of a conserved DNA module involved in light responsiveness
CsANN8	ATCT-motif	1039	1048	part of a conserved DNA module involved in light responsiveness
CsANN8	Box 4	695	701	part of a conserved DNA module involved in light responsiveness
CsANN8	Box 4	1501	1507	part of a conserved DNA module involved in light responsiveness
CsANN1	TCT-motif	1628	1634	part of a light responsive element
CsANN2	Box II	162	171	part of a light responsive element
CsANN2	TCT-motif	1755	1761	part of a light responsive element
CsANN2	chs-CMA1a	1711	1719	part of a light responsive element
CsANN3	TCCC-motif	751	758	part of a light responsive element
CsANN3	TCT-motif	157	163	part of a light responsive element
CsANN4	TCT-motif	492	498	part of a light responsive element
CsANN4	GATA-motif	772	781	part of a light responsive element
CsANN4	I-box	774	783	part of a light responsive element
CsANN4	I-box	875	885	part of a light responsive element
CsANN4	TCCC-motif	144	151	part of a light responsive element
CsANN5	GATA-motif	1178	1185	part of a light responsive element
CsANN9	MYB	312	318	‌ involved in secondary metabolism regulation
CsANN9	MYB	786	792	‌ involved in secondary metabolism regulation
CsANN9	MYB	809	815	‌ involved in secondary metabolism regulation
CsANN9	MYB	1183	1189	‌ involved in secondary metabolism regulation
CsANN9	MYB	1267	1273	‌ involved in secondary metabolism regulation
CsANN9	MYB	1458	1464	‌ involved in secondary metabolism regulation
CsANN9	MYB	1724	1730	‌ involved in secondary metabolism regulation
CsANN9	MYB	1979	1985	‌ involved in secondary metabolism regulation
CsANN9	MYC	453	459	jasmonic acid
CsANN9	MYC	1254	1260	jasmonic acid
CsANN9	MYC	1857	1863	jasmonic acid
CsANN9	MYC	1884	1890	jasmonic acid
CsANN9	MYC	1902	1908	jasmonic acid
CsANN9	Myb	1554	1560	‌ involved in secondary metabolism regulation
CsANN5	TCT-motif	1745	1751	part of a light responsive element
CsANN5	TCT-motif	1975	1981	part of a light responsive element
CsANN5	GA-motif	1764	1772	part of a light responsive element
CsANN6	GA-motif	402	410	part of a light responsive element
CsANN6	TCT-motif	193	199	part of a light responsive element
CsANN6	TCT-motif	423	429	part of a light responsive element
CsANN6	GATA-motif	989	996	part of a light responsive element
CsANN7	TCT-motif	1562	1568	part of a light responsive element
CsANN7	GATA-motif	744	751	part of a light responsive element
CsANN8	chs-CMA2a	1536	1544	part of a light responsive element
CsANN8	TCCC-motif	619	626	part of a light responsive element
CsANN8	TCT-motif	14	20	part of a light responsive element
CsANN8	TCT-motif	1725	1731	part of a light responsive element
CsANN9	LAMP-element	1574	1583	part of a light responsive element
CsANN9	I-box	1575	1584	part of a light responsive element
CsANN9	GATA-motif	559	568	part of a light responsive element
CsANN9	GATA-motif	590	600	part of a light responsive element
CsANN9	GATA-motif	629	638	part of a light responsive element
CsANN9	GATA-motif	1573	1582	part of a light responsive element
CsANN9	TCT-motif	1064	1070	part of a light responsive element
CsANN9	GTGGC-motif	1559	1569	part of a light responsive element
CsANN9	chs-CMA1a	976	984	part of a light responsive element
CsANN2	AT1-motif	166	179	part of a light responsive module
CsANN9	MYB-like sequence	809	815	‌ involved in secondary metabolism regulation
CsANN9	MYB-like sequence	1267	1273	‌ involved in secondary metabolism regulation
CsANN9	Myb-binding site	786	792	‌ involved in secondary metabolism regulation
CsANN9	Myb-binding site	1183	1189	‌ involved in secondary metabolism regulation
CsANN9	Myb-binding site	1458	1464	‌ involved in secondary metabolism regulation
CsANN9	Myb-binding site	1979	1985	‌ involved in secondary metabolism regulation
CsANN2	AE-box	1628	1636	part of a module for light response
CsANN3	AE-box	838	846	part of a module for light response
CsANN8	AE-box	752	760	part of a module for light response
CsANN9	AE-box	819	827	part of a module for light response
CsANN9	AE-box	1707	1715	part of a module for light response
CsANN9	Box III	1632	1643	protein binding site
CsANN1	WUN-motif	1869	1878	wound-responsive element
CsANN1	WUN-motif	1872	1881	wound-responsive element
CsANN3	WUN-motif	285	294	wound-responsive element

## Sheet: Table S3
Table S3. Primers used in this study
Type	Primer ID	Primer sequences (5'-3')	Type of primers
clone	CsANN1	ATGGCGACTCTCACAGTTCCTCAATC	Forward
clone	CsANN1	TTAAGCCTCCCCATGCCCAACTAAT	Reverse
clone	CsANN2	ATGGCTGTTAATTGGAACAAAATATTTG	Forward
clone	CsANN2	TCATGAAAGTGAAATGTTTGCTAAGATTAC	Reverse
clone	CsANN3	ATGTCGTCTCTAAGCATTCCTCCTGT	Forward
clone	CsANN3	CTAAAGCCGGCTCCAACAATTTATT	Reverse
clone	CsANN4	ATGTCATCTCTGTGTGTTCCTCCTG	Forward
clone	CsANN4	CTAATGGCTAGGACCCAGAAGAGAA	Reverse
clone	CsANN5	ATGGGTTCAATCAGAATTCCAGATGTG	Forward
clone	CsANN5	TCAAAGTTTGGCACCAAGCAAGGTC	Reverse
clone	CsANN6	ATGAAATCTCTATTCTCATTCTCTCTTTCTG	Forward
clone	CsANN6	TTATTCTTGCTTTGAAACCAAGGTAAG	Reverse
clone	CsANN7	ATGGCTAGCCTTGTTGTTCATGATC	Forward
clone	CsANN7	CTAATATCCCTCAGTCCCTAGTAGAGCAA	Reverse
clone	CsANN8	ATGGCTAGTTCTTCACAAGTTCATAAG	Forward
clone	CsANN8	TCAACGTTTAAGTAGTTCAATTAGAAATTC	Reverse
clone	CsANN9	ATGTCGACCATCACTGTTCCTGGATCG	Forward
clone	CsANN9	TCAGGCATTCTCCTGGCCAATCAAA	Reverse
qRT-PCR	q-CsANN1	GGTTCTCCGACACGCTATCA	Forward
qRT-PCR	q-CsANN1	TCCCCATGCCCAACTAATTC	Reverse
qRT-PCR	q-CsANN2	GAGATGCTGTTATTGCTAGGAATG	Forward
qRT-PCR	q-CsANN2	TCTGAATGGTGTGACTTGTGTGA	Reverse
qRT-PCR	q-CsANN3	TCGAAAAGGCAGTGAAAAGTG	Forward
qRT-PCR	q-CsANN3	CTCCCAGAAGAGAAAGAAGGAAA	Reverse
qRT-PCR	q-CsANN4	TGGTTGAGAAGGATGCCAAG	Forward
qRT-PCR	q-CsANN4	CAGAACTAACAGCAGCCAAATGT	Reverse
qRT-PCR	q-CsANN5	TGTGGTTCCTTCTCCAACCC	Forward
qRT-PCR	q-CsANN5	CTTTTTCTTCAAAGCTCCCTTG	Reverse
qRT-PCR	q-CsANN6	AAGCCAAAAGCCTGGGTG	Forward
qRT-PCR	q-CsANN6	TTGCCGTGTAGTTCCTTGTAAA	Reverse
qRT-PCR	q-CsANN7	TGGTTACGAGATAAACGCGC	Forward
qRT-PCR	q-CsANN7	CACCCAATAAAGTCTTGGTGATAGA	Reverse
qRT-PCR	q-CsANN8	GTGCAATAAGTAACCAGCAAAAG	Forward
qRT-PCR	q-CsANN8	AACAATACCGCCTCCAAAAA	Reverse
qRT-PCR	q-CsANN9	GGTATGAGGGACCTGAGGTGA	Forward
qRT-PCR	q-CsANN9	CGTTGTAGTGGTTTAGAGTTGCAA	Reverse
qRT-PCR	q-CsGAPDH8	GTCCAATCCCATAGTGCCTTC	Forward
qRT-PCR	q-CsGAPDH8	TTGTCCATAGATACTTTCTTCCTGC	Reverse
transient overexpression	1301-CsANN1	gggggggcccggtaccATGGCGACTCTCACAGTTCCT	Forward
transient overexpression	1301-CsANN1	ggtggagctcggtaccTTAAGCCTCCCCATGCCCAA-3	Reverse
transient overexpression	1301-CsANN9	gggggggcccggtaccATGTCGACCATCACTGTTCCTG	Forward
transient overexpression	1301-CsANN9	ggtggagctcggtaccTCAGGCATTCTCCTGGCCAAT	Reverse
Note: The uppercase letter in the primer represents the gene base, and the lowercase letter represents the enzyme recognition sequence.

## Sheet: Table S4
Table S4. Accession numbers of genes involved in the study
Gene name	Accession number
CsMYB10	Csa01G022470.1
CsMYB24	Csa02G007240.1
CsBBEL9	Csa03G016370.1
CsBBEL16	Csa03G016440.1
CsBBEL17	Csa03G016470.1
CsOMT9	Csa03G000430.1
CsOMT12	Csa03G015060.1
CsOMT13	Csa03G016010.1
CsOMT17	Csa05G004010.1
CsCMT1	Csa01G002130.1
CsCMT4	Csa01G010750.1
CsCMT21	Csa04G026940.1
CsCIPK1	Csa01G009260.1
CsCIPK2	Csa01G010080.1
CsCIPK3	Csa01G013510.1
CsCIPK4	Csa01G016560.1
CsCIPK5	Csa01G018970.1
CsCIPK6	Csa01G030650.1
CsCIPK7	Csa01G030680.1
CsCIPK8	Csa02G007270.1
CsCIPK9	Csa02G009980.1
CsCIPK10	Csa02G014640.1
CsCIPK11	Csa02G014660.1
CsCIPK12	Csa02G017260.1
CsCIPK13	Csa02G017270.1
CsCIPK14	Csa02G017280.1
CsCIPK15	Csa02G017290.1
CsCIPK16	Csa02G020760.1
CsCIPK17	Csa02G020840.1
CsCIPK18	Csa02G021290.1
CsCIPK19	Csa02G022970.1
CsCIPK20	Csa02G028110.1
CsCIPK21	Csa03G001630.1
CsCIPK22	Csa03G001770.1
CsCIPK23	Csa03G004550.1
CsCIPK24	Csa03G011150.1
CsCIPK25	Csa03G021470.1
CsCIPK26	Csa04G006200.1
CsCIPK27	Csa04G008210.1
CsCIPK28	Csa04G017800.1
CsCIPK29	Csa04G021630.1
CsCIPK30	Csa04G024780.1
CsCIPK31	Csa04G029880.1
CsCIPK32	Csa05G009880.1
CsCIPK33	Csa05G011870.1
CsCIPK34	Csa05G014790.1
CsCIPK35	Csa05G014800.1
CsCIPK36	Csa05G023790.1
CsCIPK37	Csa06G000680.1
CsCIPK38	Csa06G010770.1
CsCIPK39	Csa06G016100.1
CsCIPK40	Csa06G017540.1
CsCIPK41	Csa06G025000.1
CsCIPK42	Csa07G000360.1
CsCIPK43	Csa07G017710.1
CsCIPK44	Csa07G017750.1
CsCIPK45	Csa07G021510.1
CsCIPK46	Csa07G022240.1
CsCIPK47	Csa07G027600.1
CsCIPK48	Csa08G000610.1
CsCIPK49	Csa08G002140.1
CsCIPK50	Csa08G002170.1
CsCIPK51	Csa08G003610.1
CsCIPK52	Csa08G009530.1
CsCIPK53	Csa08G010460.1
CsCIPK54	Csa08G015110.1
CsCIPK55	Csa08G016260.1
CsCIPK56	Csa08G021840.1
CsCAM1	Csa01G012800.1
CsCAM2	Csa01G013510.1
CsCAM3	Csa01G016240.1
CsCAM4	Csa01G018970.1
CsCAM5	Csa01G019090.1
CsCAM6	Csa01G029060.1
CsCAM7	Csa01G029070.1
CsCAM8	Csa02G002440.1
CsCAM9	Csa02G009170.1
CsCAM10	Csa02G012510.1
CsCAM11	Csa02G017030.1
CsCAM12	Csa02G020530.1
CsCAM13	Csa02G021940.1
CsCAM14	Csa02G022970.1
CsCAM15	Csa02G028110.1
CsCAM16	Csa03G015540.1
CsCAM17	Csa03G015720.1
CsCAM18	Csa03G015780.1
CsCAM19	Csa03G017150.1
CsCAM20	Csa03G017180.1
CsCAM21	Csa03G019560.1
CsCAM22	Csa03G025700.1
CsCAM23	Csa04G000290.1
CsCAM24	Csa04G006200.1
CsCAM25	Csa04G007730.1
CsCAM26	Csa04G016450.1
CsCAM27	Csa04G017800.1
CsCAM28	Csa04G023430.1
CsCAM29	Csa04G024780.1
CsCAM30	Csa04G029900.1
CsCAM31	Csa04G030400.1
CsCAM32	Csa05G003860.1
CsCAM33	Csa06G001950.1
CsCAM34	Csa06G010770.1
CsCAM35	Csa06G011950.1
CsCAM36	Csa06G012810.1
CsCAM37	Csa06G023190.1
CsCAM38	Csa07G009270.1
CsCAM39	Csa07G013320.1
CsCAM40	Csa07G019660.1
CsCAM41	Csa07G022520.1
CsCAM42	Csa07G023060.1
CsCAM43	Csa07G027250.1
CsCAM44	Csa07G027770.1
CsCAM45	Csa08G000610.1
CsCAM46	Csa08G002140.1
CsCAM47	Csa08G002170.1
CsCAM48	Csa08G003640.1
CsCAM49	Csa08G014430.1
CsCAM50	Csa08G020510.1
CsCAM51	Csa08G021840.1
CsCAM52	Csa08G023880.1
CsCML1	Csa01G012800.1
CsCML2	Csa01G013510.1
CsCML3	Csa01G016240.1
CsCML4	Csa01G018970.1
CsCML5	Csa01G019090.1
CsCML6	Csa01G029060.1
CsCML7	Csa01G029070.1
CsCML8	Csa02G012510.1
CsCML9	Csa02G017030.1
CsCML10	Csa02G020530.1
CsCML11	Csa02G021940.1
CsCML12	Csa02G022970.1
CsCML13	Csa02G028110.1
CsCML14	Csa03G015540.1
CsCML15	Csa03G015720.1
CsCML16	Csa03G015780.1
CsCML17	Csa03G017150.1
CsCML18	Csa04G006200.1
CsCML19	Csa04G007730.1
CsCML20	Csa04G016450.1
CsCML21	Csa04G017800.1
CsCML22	Csa04G023430.1
CsCML23	Csa04G024780.1
CsCML24	Csa04G029900.1
CsCML25	Csa06G010770.1
CsCML26	Csa06G011950.1
CsCML27	Csa06G012810.1
CsCML28	Csa07G013320.1
CsCML29	Csa07G019660.1
CsCML30	Csa07G022520.1
CsCML31	Csa07G023060.1
CsCML32	Csa08G000610.1
CsCML33	Csa08G002140.1
CsCML34	Csa08G002170.1
CsCML35	Csa08G003640.1
CsCML36	Csa08G014430.1
CsCML37	Csa08G021840.1
CsCML38	Csa08G023880.1
CsGLR1	Csa03G010830.1
CsGLR2	Csa03G010840.1
CsGLR3	Csa03G010870.1
CsGLR4	Csa03G010880.1
CsGLR5	Csa03G010890.1
CsGLR6	Csa03G010900.1
CsGLR7	Csa03G010910.1
CsGLR8	Csa03G010920.1
CsGLR9	Csa03G022350.1
CsGLR10	Csa03G022360.1
CsGLR11	Csa03G027060.1
CsGLR12	Csa03G027080.1
CsGLR13	Csa05G013860.1
CsGLR14	Csa05G014000.1
CsGLR15	Csa05G014020.1
CsGLR16	Csa06G011140.1
CsGLR17	Csa06G015680.1
CsGLR18	Csa08G021210.1
CsGLR19	Csa08G021220.1
CsGLR20	Csa08G023590.1
CsGLR21	Csa08G023600.1
CsCDPK1	Csa01G009260.1
CsCDPK2	Csa01G013510.1
CsCDPK3	Csa01G016560.1
CsCDPK4	Csa01G018970.1
CsCDPK5	Csa01G019090.1
CsCDPK6	Csa01G029060.1
CsCDPK7	Csa01G030650.1
CsCDPK8	Csa01G030680.1
CsCDPK9	Csa02G009980.1
CsCDPK10	Csa02G014640.1
CsCDPK11	Csa02G014660.1
CsCDPK12	Csa02G017260.1
CsCDPK13	Csa02G017270.1
CsCDPK14	Csa02G017280.1
CsCDPK15	Csa02G020760.1
CsCDPK16	Csa02G020840.1
CsCDPK17	Csa02G022970.1
CsCDPK18	Csa02G028110.1
CsCDPK19	Csa03G001630.1
CsCDPK20	Csa03G001770.1
CsCDPK21	Csa03G004550.1
CsCDPK22	Csa03G021470.1
CsCDPK23	Csa03G027390.1
CsCDPK24	Csa04G006200.1
CsCDPK25	Csa04G008210.1
CsCDPK26	Csa04G017800.1
CsCDPK27	Csa04G021630.1
CsCDPK28	Csa04G024780.1
CsCDPK29	Csa04G029880.1
CsCDPK30	Csa05G009880.1
CsCDPK31	Csa05G011870.1
CsCDPK32	Csa05G014790.1
CsCDPK33	Csa05G014800.1
CsCDPK34	Csa05G023790.1
CsCDPK35	Csa06G000680.1
CsCDPK36	Csa06G010770.1
CsCDPK37	Csa06G016100.1
CsCDPK38	Csa06G025000.1
CsCDPK39	Csa07G017710.1
CsCDPK40	Csa07G017750.1
CsCDPK41	Csa07G021510.1
CsCDPK42	Csa07G022240.1
CsCDPK43	Csa07G027770.1
CsCDPK44	Csa08G000610.1
CsCDPK45	Csa08G002140.1
CsCDPK46	Csa08G002170.1
CsCDPK47	Csa08G003610.1
CsCDPK48	Csa08G010130.1
CsCDPK49	Csa08G015110.1
CsCDPK50	Csa08G020510.1
CsCDPK51	Csa08G021840.1
CsCDPK52	Csa08G023880.1
CsCBL1	Csa01G013510.1
CsCBL2	Csa01G016240.1
CsCBL3	Csa01G018970.1
CsCBL4	Csa01G019090.1
CsCBL5	Csa02G016240.1
CsCBL6	Csa03G003450.1
CsCBL7	Csa03G015540.1
CsCBL8	Csa03G015780.1
CsCBL9	Csa03G030240.1
CsCBL10	Csa04G006200.1
CsCBL11	Csa04G016870.1
CsCBL12	Csa05G003860.1
CsCBL13	Csa05G010810.1
CsCBL14	Csa05G019240.1
CsCBL15	Csa06G011950.1
CsCBL16	Csa07G027770.1
CsCBL17	Csa08G002140.1
CsCBL18	Csa08G003640.1
CsCBL19	Csa08G021840.1
CsCAX1	Csa01G012800.1
CsCAX2	Csa01G013510.1
CsCAX3	Csa01G016240.1
CsCAX4	Csa01G018970.1
CsCAX5	Csa01G019090.1
CsCAX6	Csa01G029060.1
CsCAX7	Csa01G029070.1
CsCAX8	Csa02G012510.1
CsCAX9	Csa02G017030.1
CsCAX10	Csa02G020530.1
CsCAX11	Csa02G021940.1
CsCAX12	Csa02G022970.1
CsCAX13	Csa02G028110.1
CsCAX14	Csa03G015540.1
CsCAX15	Csa03G015720.1
CsCAX16	Csa03G015780.1
CsCAX17	Csa03G017150.1
CsCAX18	Csa04G006200.1
CsCAX19	Csa04G007730.1
CsCAX20	Csa04G016450.1
CsCAX21	Csa04G017800.1
CsCAX22	Csa04G023430.1
CsCAX23	Csa04G024780.1
CsCAX24	Csa04G029900.1
CsCAX25	Csa06G010770.1
CsCAX26	Csa06G011950.1
CsCAX27	Csa06G012810.1
CsCAX28	Csa07G013320.1
CsCAX29	Csa07G019660.1
CsCAX30	Csa07G022520.1
CsCAX31	Csa07G023060.1
CsCAX32	Csa08G000610.1
CsCAX33	Csa08G002140.1
CsCAX34	Csa08G002170.1
CsCAX35	Csa08G003640.1
CsCAX36	Csa08G014430.1
CsCAX37	Csa08G021840.1
CsCAX38	Csa08G023880.1
CsACA1	Csa01G015150.1
CsACA2	Csa01G023000.1
CsACA3	Csa01G027820.1
CsACA4	Csa02G007750.1
CsACA5	Csa02G012520.1
CsACA6	Csa02G017000.1
CsACA7	Csa02G021230.1
CsACA8	Csa03G002270.1
CsACA9	Csa03G012140.1
CsACA10	Csa03G012750.1
CsACA11	Csa03G013340.1
CsACA12	Csa03G029270.1
CsACA13	Csa03G029280.1
CsACA14	Csa03G029290.1
CsACA15	Csa04G005990.1
CsACA16	Csa04G006250.1
CsACA17	Csa04G009130.1
CsACA18	Csa04G010570.1
CsACA19	Csa04G023440.1
CsACA20	Csa04G026790.1
CsACA21	Csa04G030710.1
CsACA22	Csa05G000130.1
CsACA23	Csa05G001910.1
CsACA24	Csa05G024790.1
CsACA25	Csa06G017650.1
CsACA26	Csa06G021770.1
CsACA27	Csa07G006750.1
CsACA28	Csa07G019060.1
CsACA29	Csa08G001240.1
CsACA30	Csa08G001700.1
CsACA31	Csa08G001710.1
CsACA32	Csa08G001970.1
CsACA33	Csa08G004020.1
CsACA34	Csa08G007820.1
CsACA35	Csa08G008930.1
CsACA36	Csa08G009870.1
CsACA37	Csa08G011930.1
CsACA38	Csa08G012350.1
CsCNGC1	Csa01G008570.1
CsCNGC2	Csa01G016580.1
CsCNGC3	Csa01G024600.1
CsCNGC4	Csa02G010040.1
CsCNGC5	Csa03G004400.1
CsCNGC6	Csa03G010280.1
CsCNGC7	Csa03G025320.1
CsCNGC8	Csa04G024330.1
CsCNGC9	Csa05G007230.1
CsCNGC10	Csa05G011760.1
CsCNGC11	Csa05G013070.1
CsCNGC12	Csa05G016870.1
CsCNGC13	Csa05G022120.1
CsCNGC14	Csa06G011550.1
CsCNGC15	Csa06G011560.1
CsCNGC16	Csa06G012390.1
CsCNGC17	Csa06G016730.1
CsCNGC18	Csa06G022580.1
CsCNGC19	Csa07G004910.1
